# Supplementary material for: High relatedness of invasive multi-drug resistant non-typhoidal Salmonella genotypes among patients and asymptomatic carriers in endemic informal settlements in Kenya
Source: PLoS Negl Trop Dis. 2020 Aug 3;14(8):e0008440. doi: 10.1371/journal.pntd.0008440 (PMC7425985; doi:10.1371/journal.pntd.0008440)
Supplement: S2 Table — (XLS) [file pntd.0008440.s002.xls]

## Sheet: Sheet1
sample_accession	sanger_sample_name	supplier_name	sample_alias	tax_id	scientific_name	common_name	anonymized_name	sample_title	sample_description	bio_material	culture_collection	specimen_voucher	collected_by	collection_date	country	host	host_status	identified_by	isolation_source	lat_lon	lab_host	environmental_sample	mating_type	isolate	strain	sub_species	sub_strain	serovar
ERS3403324	4622STDY6714322	MB 520		59201	Salmonella enterica subsp. enterica	Salmonella enterica subsp. enterica	2929510	22204_7#117						1800/2014	Kenya	human	not known		not known						MB 520			NA
ERS1573090	4622STDY6714338	MB 1751		59201	Salmonella enterica subsp. enterica	Salmonella enterica subsp. enterica	2929526	22204_7#129						1800/2014	Kenya	human	not known		not known						MB 1751			NA
ERS1573091	4622STDY6714341	MCC 2172		59201	Salmonella enterica subsp. enterica	Salmonella enterica subsp. enterica	2929529	22204_7#131						1800/2014	Kenya	human	not known		not known						MCC 2172			NA
ERS3403333	4622STDY6714346	MCC 2037		59201	Salmonella enterica subsp. enterica	Salmonella enterica subsp. enterica	2929534	22204_7#135						1800/2014	Kenya	human	not known		not known						MCC 2037			NA
ERS1573096	4622STDY6714355	MB 2054		59201	Salmonella enterica subsp. enterica	Salmonella enterica subsp. enterica	2929543	22204_7#139						1800/2014	Kenya	human	not known		not known						MB 2054			NA
ERS1573098	4622STDY6714359	MCC 2114		59201	Salmonella enterica subsp. enterica	Salmonella enterica subsp. enterica	2929547	22204_7#141						1800/2014	Kenya	human	not known		not known						MCC 2114			NA
ERS3403342	4622STDY6714370	MB 1826		59201	Salmonella enterica subsp. enterica	Salmonella enterica subsp. enterica	2929558	22204_7#147						1800/2014	Kenya	human	not known		not known						MB 1826			NA
ERS3403355	4622STDY6714393	MR 1919		59201	Salmonella enterica subsp. enterica	Salmonella enterica subsp. enterica	2929581	22204_7#152						1800/2014	Kenya	human	not known		not known						MR 1919			NA
ERS4397816	4622STDY6714401	MR 3336		59201	Salmonella enterica subsp. enterica	Salmonella enterica subsp. enterica	2929589	22204_7#154						1800/2014	Kenya	human	not known		not known						MR 3336			NA
ERS4397822	4622STDY6714407	MR 2426		59201	Salmonella enterica subsp. enterica	Salmonella enterica subsp. enterica	2929595	22204_7#159						1800/2014	Kenya	human	not known		not known						MR 2426			NA
ERS4397821	4622STDY6714408	MR 3407		59201	Salmonella enterica subsp. enterica	Salmonella enterica subsp. enterica	2929596	22204_7#160						1800/2014	Kenya	human	not known		not known						MR 3407			NA
ERS3403364	4622STDY6714411	MMM 60		59201	Salmonella enterica subsp. enterica	Salmonella enterica subsp. enterica	2929599	22204_7#162						1800/2014	Kenya	human	not known		not known						MMM 60			NA
ERS3403371	4622STDY6714421	MMM 3688		59201	Salmonella enterica subsp. enterica	Salmonella enterica subsp. enterica	2929609	22204_7#166						1800/2014	Kenya	human	not known		not known						MMM 3688			NA
ERS4397827	4622STDY6714422	MMM 2230		59201	Salmonella enterica subsp. enterica	Salmonella enterica subsp. enterica	2929610	22204_7#167						1800/2014	Kenya	human	not known		not known						MMM 2230			NA
ERS4397829	4622STDY6714425	MMM 451		59201	Salmonella enterica subsp. enterica	Salmonella enterica subsp. enterica	2929613	22204_7#170						1800/2014	Kenya	human	not known		not known						MMM 451			NA
ERS3403376	4622STDY6714430	MB 1022		59201	Salmonella enterica subsp. enterica	Salmonella enterica subsp. enterica	2929618	22204_7#171						1800/2014	Kenya	human	not known		not known						MB 1022			NA
ERS4397831	4622STDY6714431	MMM 511		59201	Salmonella enterica subsp. enterica	Salmonella enterica subsp. enterica	2929619	22204_7#172						1800/2014	Kenya	human	not known		not known						MMM 511			NA
ERS4397832	4622STDY6714432	MR 3568		59201	Salmonella enterica subsp. enterica	Salmonella enterica subsp. enterica	2929620	22204_7#173						1800/2014	Kenya	human	not known		not known						MR 3568			NA
ERS4397834	4622STDY6714435	MR 3507		59201	Salmonella enterica subsp. enterica	Salmonella enterica subsp. enterica	2929623	22204_7#175						1800/2014	Kenya	human	not known		not known						MR 3507			NA
ERS4397747	4622STDY6714178	MCC 3226		59201	Salmonella enterica subsp. enterica	Salmonella enterica subsp. enterica	2929366	22204_7#187						1800/2014	Kenya	human	not known		not known						MCC 3226			NA
ERS4397754	4622STDY6714187	MB 2836		59201	Salmonella enterica subsp. enterica	Salmonella enterica subsp. enterica	2929375	22204_7#192						1800/2014	Kenya	human	not known		not known						MB 2836			NA
ERS4397759	4622STDY6714192	MMM 5727		59201	Salmonella enterica subsp. enterica	Salmonella enterica subsp. enterica	2929380	22204_7#196						1800/2014	Kenya	human	not known		not known						MMM 5727			NA
ERS4397763	4622STDY6714196	MCC 3134		59201	Salmonella enterica subsp. enterica	Salmonella enterica subsp. enterica	2929384	22204_7#198						1800/2014	Kenya	human	not known		not known						MCC 3134			NA
ERS4397768	4622STDY6714201	MB 2782		59201	Salmonella enterica subsp. enterica	Salmonella enterica subsp. enterica	2929389	22204_7#202						1800/2014	Kenya	human	not known		not known						MB 2782			NA
ERS1573033	4622STDY6714222	MB 402		59201	Salmonella enterica subsp. enterica	Salmonella enterica subsp. enterica	2929410	22204_7#213						1800/2014	Kenya	human	not known		not known						MB 402			NA
ERS1573048	4622STDY6714241	MMM 2597		59201	Salmonella enterica subsp. enterica	Salmonella enterica subsp. enterica	2929429	22204_7#227						1800/2014	Kenya	human	not known		not known						MMM 2597			NA
ERS1573051	4622STDY6714246	MMM 3353		59201	Salmonella enterica subsp. enterica	Salmonella enterica subsp. enterica	2929434	22204_7#230						1800/2014	Kenya	human	not known		not known						MMM 3353			NA
ERS1573054	4622STDY6714251	MB 933		59201	Salmonella enterica subsp. enterica	Salmonella enterica subsp. enterica	2929439	22204_7#233						1800/2014	Kenya	human	not known		not known						MB 933			NA
ERS1573060	4622STDY6714268	MCC 1102		59201	Salmonella enterica subsp. enterica	Salmonella enterica subsp. enterica	2929456	22204_7#245						1800/2014	Kenya	human	not known		not known						MCC 1102			NA
ERS1573063	4622STDY6714271	MMM 4436		59201	Salmonella enterica subsp. enterica	Salmonella enterica subsp. enterica	2929459	22204_7#247						1800/2014	Kenya	human	not known		not known						MMM 4436			NA
ERS1573064	4622STDY6714272	MMM 4438		59201	Salmonella enterica subsp. enterica	Salmonella enterica subsp. enterica	2929460	22204_7#248						1800/2014	Kenya	human	not known		not known						MMM 4438			NA
ERS3403306	4622STDY6714274	MB 2046		59201	Salmonella enterica subsp. enterica	Salmonella enterica subsp. enterica	2929462	22204_7#249						1800/2014	Kenya	human	not known		not known						MB 2046			NA
ERS4397787	4622STDY6714276	MR 2829		59201	Salmonella enterica subsp. enterica	Salmonella enterica subsp. enterica	2929464	22204_7#250						1800/2014	Kenya	human	not known		not known						MR 2829			NA
ERS1573067	4622STDY6714278	MB 468		59201	Salmonella enterica subsp. enterica	Salmonella enterica subsp. enterica	2929466	22204_7#252						1800/2014	Kenya	human	not known		not known						MB 468			NA
ERS1573071	4622STDY6714285	MB 398		59201	Salmonella enterica subsp. enterica	Salmonella enterica subsp. enterica	2929473	22204_7#259						1800/2014	Kenya	human	not known		not known						MB 398			NA
ERS4397909	4622STDY6714717	MCC 930		59201	Salmonella enterica subsp. enterica	Salmonella enterica subsp. enterica	2929905	22204_7#271						1800/2014	Kenya	human	not known		not known						MCC 930			NA
ERS4397908	4622STDY6714718	MCC 853		59201	Salmonella enterica subsp. enterica	Salmonella enterica subsp. enterica	2929906	22204_7#272						1800/2014	Kenya	human	not known		not known						MCC 853			NA
ERS4397912	4622STDY6714719	MR 1800		59201	Salmonella enterica subsp. enterica	Salmonella enterica subsp. enterica	2929907	22204_7#273						1800/2014	Kenya	human	not known		not known						MR 1800			NA
ERS3403569	4622STDY6714724	MB 2353		59201	Salmonella enterica subsp. enterica	Salmonella enterica subsp. enterica	2929912	22204_7#278						1800/2014	Kenya	human	not known		not known						MB 2353			NA
ERS3403449	4622STDY6714538	MCC 2442		59201	Salmonella enterica subsp. enterica	Salmonella enterica subsp. enterica	2929726	22204_8#3						1800/2014	Kenya	human	not known		not known						MCC 2442			NA
ERS3403451	4622STDY6714545	MB 1570		59201	Salmonella enterica subsp. enterica	Salmonella enterica subsp. enterica	2929733	22204_8#9						1800/2014	Kenya	human	not known		not known						MB 1570			NA
ERS4397859	4622STDY6714547	MMM 4915		59201	Salmonella enterica subsp. enterica	Salmonella enterica subsp. enterica	2929735	22204_8#11						1800/2014	Kenya	human	not known		not known						MMM 4915			NA
ERS4397863	4622STDY6714558	MB 2193		59201	Salmonella enterica subsp. enterica	Salmonella enterica subsp. enterica	2929746	22204_8#21						1800/2014	Kenya	human	not known		not known						MB 2193			NA
ERS3403461	4622STDY6714559	MCC 2409		59201	Salmonella enterica subsp. enterica	Salmonella enterica subsp. enterica	2929747	22204_8#22						1800/2014	Kenya	human	not known		not known						MCC 2409			NA
ERS4397862	4622STDY6714561	MCC 2521		59201	Salmonella enterica subsp. enterica	Salmonella enterica subsp. enterica	2929749	22204_8#24						1800/2014	Kenya	human	not known		not known						MCC 2521			NA
ERS3403463	4622STDY6714562	MR 4238		59201	Salmonella enterica subsp. enterica	Salmonella enterica subsp. enterica	2929750	22204_8#25						1800/2014	Kenya	human	not known		not known						MR 4238			NA
ERS4397866	4622STDY6714570	MCC 1560		59201	Salmonella enterica subsp. enterica	Salmonella enterica subsp. enterica	2929758	22204_8#33						1800/2014	Kenya	human	not known		not known						MCC 1560			NA
ERS4397868	4622STDY6714576	MCC 769		59201	Salmonella enterica subsp. enterica	Salmonella enterica subsp. enterica	2929764	22204_8#39						1800/2014	Kenya	human	not known		not known						MCC 769			NA
ERS4397869	4622STDY6714578	MMM 949		59201	Salmonella enterica subsp. enterica	Salmonella enterica subsp. enterica	2929766	22204_8#41						1800/2014	Kenya	human	not known		not known						MMM 949			NA
ERS4397870	4622STDY6714582	MMM 283		59201	Salmonella enterica subsp. enterica	Salmonella enterica subsp. enterica	2929770	22204_8#45						1800/2014	Kenya	human	not known		not known						MMM 283			NA
ERS4397871	4622STDY6714585	MCC 15		59201	Salmonella enterica subsp. enterica	Salmonella enterica subsp. enterica	2929773	22204_8#48						1800/2014	Kenya	human	not known		not known						MCC 15			NA
ERS4397872	4622STDY6714587	MB 578		59201	Salmonella enterica subsp. enterica	Salmonella enterica subsp. enterica	2929775	22204_8#50						1800/2014	Kenya	human	not known		not known						MB 578			NA
ERS4397873	4622STDY6714589	MMM 919		59201	Salmonella enterica subsp. enterica	Salmonella enterica subsp. enterica	2929777	22204_8#52						1800/2014	Kenya	human	not known		not known						MMM 919			NA
ERS4397874	4622STDY6714598	MCC 527		59201	Salmonella enterica subsp. enterica	Salmonella enterica subsp. enterica	2929786	22204_8#61						1800/2014	Kenya	human	not known		not known						MCC 527			NA
ERS3403488	4622STDY6714602	MR 400		59201	Salmonella enterica subsp. enterica	Salmonella enterica subsp. enterica	2929790	22204_8#65						1800/2014	Kenya	human	not known		not known						MR 400			NA
ERS3403495	4622STDY6714610	MB 1970		59201	Salmonella enterica subsp. enterica	Salmonella enterica subsp. enterica	2929798	22204_8#73						1800/2014	Kenya	human	not known		not known						MB 1970			NA
ERS4397877	4622STDY6714611	MCC 582		59201	Salmonella enterica subsp. enterica	Salmonella enterica subsp. enterica	2929799	22204_8#74						1800/2014	Kenya	human	not known		not known						MCC 582			NA
ERS4397879	4622STDY6714614	MR 45		59201	Salmonella enterica subsp. enterica	Salmonella enterica subsp. enterica	2929802	22204_8#77						1800/2014	Kenya	human	not known		not known						MR 45			NA
ERS4397880	4622STDY6714615	MR 178		59201	Salmonella enterica subsp. enterica	Salmonella enterica subsp. enterica	2929803	22204_8#78						1800/2014	Kenya	human	not known		not known						MR 178			NA
ERS4397883	4622STDY6714619	MB 238		59201	Salmonella enterica subsp. enterica	Salmonella enterica subsp. enterica	2929807	22204_8#82						1800/2014	Kenya	human	not known		not known						MB 238			NA
ERS4397842	4622STDY6714469	MR 294		59201	Salmonella enterica subsp. enterica	Salmonella enterica subsp. enterica	2929657	22204_8#106						1800/2014	Kenya	human	not known		not known						MR 294			NA
ERS4397841	4622STDY6714470	MR 3302		59201	Salmonella enterica subsp. enterica	Salmonella enterica subsp. enterica	2929658	22204_8#107						1800/2014	Kenya	human	not known		not known						MR 3302			NA
ERS3403407	4622STDY6714476	MMM 3483		59201	Salmonella enterica subsp. enterica	Salmonella enterica subsp. enterica	2929664	22204_8#113						1800/2014	Kenya	human	not known		not known						MMM 3483			NA
ERS3403408	4622STDY6714477	MMM 3507		59201	Salmonella enterica subsp. enterica	Salmonella enterica subsp. enterica	2929665	22204_8#114						1800/2014	Kenya	human	not known		not known						MMM 3507			NA
ERS3403412	4622STDY6714482	MMM 3602		59201	Salmonella enterica subsp. enterica	Salmonella enterica subsp. enterica	2929670	22204_8#119						1800/2014	Kenya	human	not known		not known						MMM 3602			NA
ERS4397844	4622STDY6714486	MCC 2692		59201	Salmonella enterica subsp. enterica	Salmonella enterica subsp. enterica	2929674	22204_8#122						1800/2014	Kenya	human	not known		not known						MCC 2692			NA
ERS4397846	4622STDY6714487	MMM 5009		59201	Salmonella enterica subsp. enterica	Salmonella enterica subsp. enterica	2929675	22204_8#123						1800/2014	Kenya	human	not known		not known						MMM 5009			NA
ERS3403422	4622STDY6714498	MB 2257		59201	Salmonella enterica subsp. enterica	Salmonella enterica subsp. enterica	2929686	22204_8#134						1800/2014	Kenya	human	not known		not known						MB 2257			NA
ERS4397848	4622STDY6714500	MCC 1440		59201	Salmonella enterica subsp. enterica	Salmonella enterica subsp. enterica	2929688	22204_8#136						1800/2014	Kenya	human	not known		not known						MCC 1440			NA
ERS4397849	4622STDY6714501	MCC 1462		59201	Salmonella enterica subsp. enterica	Salmonella enterica subsp. enterica	2929689	22204_8#137						1800/2014	Kenya	human	not known		not known						MCC 1462			NA
ERS4397850	4622STDY6714506	MMM 5142		59201	Salmonella enterica subsp. enterica	Salmonella enterica subsp. enterica	2929694	22204_8#141						1800/2014	Kenya	human	not known		not known						MMM 5142			NA
ERS4397852	4622STDY6714507	MR 4334		59201	Salmonella enterica subsp. enterica	Salmonella enterica subsp. enterica	2929695	22204_8#142						1800/2014	Kenya	human	not known		not known						MR 4334			NA
ERS4397853	4622STDY6714508	MB 1484		59201	Salmonella enterica subsp. enterica	Salmonella enterica subsp. enterica	2929696	22204_8#143						1800/2014	Kenya	human	not known		not known						MB 1484			NA
ERS3403426	4622STDY6714509	MMM 3933		59201	Salmonella enterica subsp. enterica	Salmonella enterica subsp. enterica	2929697	22204_8#144						1800/2014	Kenya	human	not known		not known						MMM 3933			NA
ERS3403427	4622STDY6714510	MB 2179		59201	Salmonella enterica subsp. enterica	Salmonella enterica subsp. enterica	2929698	22204_8#145						1800/2014	Kenya	human	not known		not known						MB 2179			NA
ERS4397855	4622STDY6714518	MCC 2688		59201	Salmonella enterica subsp. enterica	Salmonella enterica subsp. enterica	2929706	22204_8#153						1800/2014	Kenya	human	not known		not known						MCC 2688			NA
ERS3403440	4622STDY6714525	MCC 1422		59201	Salmonella enterica subsp. enterica	Salmonella enterica subsp. enterica	2929713	22204_8#160						1800/2014	Kenya	human	not known		not known						MCC 1422			NA
ERS3403441	4622STDY6714526	MB 1166		59201	Salmonella enterica subsp. enterica	Salmonella enterica subsp. enterica	2929714	22204_8#161						1800/2014	Kenya	human	not known		not known						MB 1166			NA
ERS4397854	4622STDY6714528	MB 1204		59201	Salmonella enterica subsp. enterica	Salmonella enterica subsp. enterica	2929716	22204_8#163						1800/2014	Kenya	human	not known		not known						MB 1204			NA
ERS4397856	4622STDY6714531	MMM 4979		59201	Salmonella enterica subsp. enterica	Salmonella enterica subsp. enterica	2929719	22204_8#166						1800/2014	Kenya	human	not known		not known						MMM 4979			NA
ERS4397884	4622STDY6714625	MB 607		59201	Salmonella enterica subsp. enterica	Salmonella enterica subsp. enterica	2929813	22204_8#173						1800/2014	Kenya	human	not known		not known						MB 607			NA
ERS3403502	4622STDY6714626	MR 83		59201	Salmonella enterica subsp. enterica	Salmonella enterica subsp. enterica	2929814	22204_8#174						1800/2014	Kenya	human	not known		not known						MR 83			NA
ERS3403503	4622STDY6714627	MCC 538		59201	Salmonella enterica subsp. enterica	Salmonella enterica subsp. enterica	2929815	22204_8#175						1800/2014	Kenya	human	not known		not known						MCC 538			NA
ERS3403508	4622STDY6714632	MR 1688		59201	Salmonella enterica subsp. enterica	Salmonella enterica subsp. enterica	2929820	22204_8#180						1800/2014	Kenya	human	not known		not known						MR 1688			NA
ERS4397885	4622STDY6714638	MMM 2018		59201	Salmonella enterica subsp. enterica	Salmonella enterica subsp. enterica	2929826	22204_8#186						1800/2014	Kenya	human	not known		not known						MMM 2018			NA
ERS3403524	4622STDY6714646	MR 1749		59201	Salmonella enterica subsp. enterica	Salmonella enterica subsp. enterica	2929834	22204_8#193						1800/2014	Kenya	human	not known		not known						MR 1749			NA
ERS3403534	4622STDY6714657	MMM 190		59201	Salmonella enterica subsp. enterica	Salmonella enterica subsp. enterica	2929845	22204_8#202						1800/2014	Kenya	human	not known		not known						MMM 190			NA
ERS4397888	4622STDY6714658	MCC 10		59201	Salmonella enterica subsp. enterica	Salmonella enterica subsp. enterica	2929846	22204_8#203						1800/2014	Kenya	human	not known		not known						MCC 10			NA
ERS4397890	4622STDY6714664	MMM 3021		59201	Salmonella enterica subsp. enterica	Salmonella enterica subsp. enterica	2929852	22204_8#209						1800/2014	Kenya	human	not known		not known						MMM 3021			NA
ERS4397889	4622STDY6714666	MMM 1813		59201	Salmonella enterica subsp. enterica	Salmonella enterica subsp. enterica	2929854	22204_8#211						1800/2014	Kenya	human	not known		not known						MMM 1813			NA
ERS4397894	4622STDY6714672	MR 2023		59201	Salmonella enterica subsp. enterica	Salmonella enterica subsp. enterica	2929860	22204_8#217						1800/2014	Kenya	human	not known		not known						MR 2023			NA
ERS4397896	4622STDY6714678	MCC 791		59201	Salmonella enterica subsp. enterica	Salmonella enterica subsp. enterica	2929866	22204_8#223						1800/2014	Kenya	human	not known		not known						MCC 791			NA
ERS4397899	4622STDY6714679	MCC 1515		59201	Salmonella enterica subsp. enterica	Salmonella enterica subsp. enterica	2929867	22204_8#224						1800/2014	Kenya	human	not known		not known						MCC 1515			NA
ERS4397903	4622STDY6714692	MR 3824		59201	Salmonella enterica subsp. enterica	Salmonella enterica subsp. enterica	2929880	22204_8#237						1800/2014	Kenya	human	not known		not known						MR 3824			NA
ERS4397902	4622STDY6714693	MMM 3823		59201	Salmonella enterica subsp. enterica	Salmonella enterica subsp. enterica	2929881	22204_8#238						1800/2014	Kenya	human	not known		not known						MMM 3823			NA
ERS1909308	4622STDY6861147	MB 1237		59201	Salmonella enterica subsp. enterica	Salmonella enterica subsp. enterica	3077926	24276_3#111						1800/2014	Kenya	human	not known		not known						MB 1237			NA
ERS1909309	4622STDY6861148	MB 1397		59201	Salmonella enterica subsp. enterica	Salmonella enterica subsp. enterica	3077927	24276_3#112						1800/2014	Kenya	human	not known		not known						MB 1397			NA
ERS1909328	4622STDY6861153	MB 1602		59201	Salmonella enterica subsp. enterica	Salmonella enterica subsp. enterica	3077932	24276_3#117						1800/2014	Kenya	human	not known		not known						MB 1602			NA
ERS1909337	4622STDY6861162	MB 1881		59201	Salmonella enterica subsp. enterica	Salmonella enterica subsp. enterica	3077941	24276_3#125						1800/2014	Kenya	human	not known		not known						MB 1881			NA
ERS1909347	4622STDY6861197	MB 661		59201	Salmonella enterica subsp. enterica	Salmonella enterica subsp. enterica	3077976	24276_3#158						1800/2014	Kenya	human	not known		not known						MB 661			NA
ERS1909354	4622STDY6861204	MCC 1123		59201	Salmonella enterica subsp. enterica	Salmonella enterica subsp. enterica	3077983	24276_3#165						1800/2014	Kenya	human	not known		not known						MCC 1123			NA
ERS1909364	4622STDY6861214	MCC 1939		59201	Salmonella enterica subsp. enterica	Salmonella enterica subsp. enterica	3077993	24276_3#175						1800/2014	Kenya	human	not known		not known						MCC 1939			NA
ERS4397721	4622STDY6861227	MCC 3201		59201	Salmonella enterica subsp. enterica	Salmonella enterica subsp. enterica	3078006	24276_3#188						1800/2014	Kenya	human	not known		not known						MCC 3201			NA
ERS1909381	4622STDY6861238	MMM 123		59201	Salmonella enterica subsp. enterica	Salmonella enterica subsp. enterica	3078017	24276_3#198						1800/2014	Kenya	human	not known		not known						MMM 123			NA
ERS1909384	4622STDY6861242	MMM 1534		59201	Salmonella enterica subsp. enterica	Salmonella enterica subsp. enterica	3078021	24276_3#201						1800/2014	Kenya	human	not known		not known						MMM 1534			NA
ERS1909386	4622STDY6861244	MMM 2545		59201	Salmonella enterica subsp. enterica	Salmonella enterica subsp. enterica	3078023	24276_3#203						1800/2014	Kenya	human	not known		not known						MMM 2545			NA
ERS1909387	4622STDY6861245	MMM 2605		59201	Salmonella enterica subsp. enterica	Salmonella enterica subsp. enterica	3078024	24276_3#204						1800/2014	Kenya	human	not known		not known						MMM 2605			NA
ERS1909390	4622STDY6861248	MMM 3017		59201	Salmonella enterica subsp. enterica	Salmonella enterica subsp. enterica	3078027	24276_3#207						1800/2014	Kenya	human	not known		not known						MMM 3017			NA
ERS1909391	4622STDY6861250	MMM 3228		59201	Salmonella enterica subsp. enterica	Salmonella enterica subsp. enterica	3078029	24276_3#209						1800/2014	Kenya	human	not known		not known						MMM 3228			NA
ERS1909392	4622STDY6861251	MMM 3241		59201	Salmonella enterica subsp. enterica	Salmonella enterica subsp. enterica	3078030	24276_3#210						1800/2014	Kenya	human	not known		not known						MMM 3241			NA
ERS1909397	4622STDY6861258	MMM 3898		59201	Salmonella enterica subsp. enterica	Salmonella enterica subsp. enterica	3078037	24276_3#217						1800/2014	Kenya	human	not known		not known						MMM 3898			NA
ERS1909401	4622STDY6861262	MMM 4298		59201	Salmonella enterica subsp. enterica	Salmonella enterica subsp. enterica	3078041	24276_3#221						1800/2014	Kenya	human	not known		not known						MMM 4298			NA
ERS1909403	4622STDY6861265	MMM 436		59201	Salmonella enterica subsp. enterica	Salmonella enterica subsp. enterica	3078044	24276_3#224						1800/2014	Kenya	human	not known		not known						MMM 436			NA
ERS1909415	4622STDY6861283	MMM 87		59201	Salmonella enterica subsp. enterica	Salmonella enterica subsp. enterica	3078062	24276_3#242						1800/2014	Kenya	human	not known		not known						MMM 87			NA
ERS1909416	4622STDY6861284	MR 2916		59201	Salmonella enterica subsp. enterica	Salmonella enterica subsp. enterica	3078063	24276_3#243						1800/2014	Kenya	human	not known		not known						MR 2916			NA
ERS1909423	4622STDY6861291	MR 282		59201	Salmonella enterica subsp. enterica	Salmonella enterica subsp. enterica	3078070	24276_3#250						1800/2014	Kenya	human	not known		not known						MR 282			NA
ERS1909425	4622STDY6861293	MR 2844		59201	Salmonella enterica subsp. enterica	Salmonella enterica subsp. enterica	3078072	24276_3#252						1800/2014	Kenya	human	not known		not known						MR 2844			NA
ERS1909428	4622STDY6861296	MR 3008		59201	Salmonella enterica subsp. enterica	Salmonella enterica subsp. enterica	3078075	24276_3#255						1800/2014	Kenya	human	not known		not known						MR 3008			NA
ERS1909441	4622STDY6861309	MR 3921		59201	Salmonella enterica subsp. enterica	Salmonella enterica subsp. enterica	3078088	24276_3#268						1800/2014	Kenya	human	not known		not known						MR 3921			NA
ERS1909447	4622STDY6861315	MR 4294		59201	Salmonella enterica subsp. enterica	Salmonella enterica subsp. enterica	3078094	24276_3#274						1800/2014	Kenya	human	not known		not known						MR 4294			NA
ERS4397785	4622STDY6714296	MB 1927		59201	Salmonella enterica subsp. enterica	Salmonella enterica subsp. enterica	2929484	22204_7#99						1800/2014	Kenya	human	not known		not known						MB 1927			NA
ERS3403312	4622STDY6714298	MB 1936		59201	Salmonella enterica subsp. enterica	Salmonella enterica subsp. enterica	2929486	22204_7#101						1800/2014	Kenya	human	not known		not known						MB 1936			NA
ERS4397788	4622STDY6714301	MCC 1856		59201	Salmonella enterica subsp. enterica	Salmonella enterica subsp. enterica	2929489	22204_7#102						1800/2014	Kenya	human	not known		not known						MCC 1856			NA
ERS4397789	4622STDY6714302	MCC 1872		59201	Salmonella enterica subsp. enterica	Salmonella enterica subsp. enterica	2929490	22204_7#103						1800/2014	Kenya	human	not known		not known						MCC 1872			NA
ERS4397790	4622STDY6714305	MMM 4210		59201	Salmonella enterica subsp. enterica	Salmonella enterica subsp. enterica	2929493	22204_7#106						1800/2014	Kenya	human	not known		not known						MMM 4210			NA
ERS4397794	4622STDY6714323	MMM 2809		59201	Salmonella enterica subsp. enterica	Salmonella enterica subsp. enterica	2929511	22204_7#118						1800/2014	Kenya	human	not known		not known						MMM 2809			NA
ERS4397799	4622STDY6714332	MR 3934		59201	Salmonella enterica subsp. enterica	Salmonella enterica subsp. enterica	2929520	22204_7#124						1800/2014	Kenya	human	not known		not known						MR 3934			NA
ERS4397798	4622STDY6714333	MR 3899		59201	Salmonella enterica subsp. enterica	Salmonella enterica subsp. enterica	2929521	22204_7#125						1800/2014	Kenya	human	not known		not known						MR 3899			NA
ERS4397800	4622STDY6714336	MR 3922		59201	Salmonella enterica subsp. enterica	Salmonella enterica subsp. enterica	2929524	22204_7#128						1800/2014	Kenya	human	not known		not known						MR 3922			NA
ERS4397802	4622STDY6714343	MB 1703		59201	Salmonella enterica subsp. enterica	Salmonella enterica subsp. enterica	2929531	22204_7#132						1800/2014	Kenya	human	not known		not known						MB 1703			NA
ERS4397803	4622STDY6714345	MCC 1996		59201	Salmonella enterica subsp. enterica	Salmonella enterica subsp. enterica	2929533	22204_7#134						1800/2014	Kenya	human	not known		not known						MCC 1996			NA
ERS3403335	4622STDY6714352	MMM 4326		59201	Salmonella enterica subsp. enterica	Salmonella enterica subsp. enterica	2929540	22204_7#137						1800/2014	Kenya	human	not known		not known						MMM 4326			NA
ERS4397805	4622STDY6714354	MCC 2128		59201	Salmonella enterica subsp. enterica	Salmonella enterica subsp. enterica	2929542	22204_7#138						1800/2014	Kenya	human	not known		not known						MCC 2128			NA
ERS4397807	4622STDY6714366	MCC 2222		59201	Salmonella enterica subsp. enterica	Salmonella enterica subsp. enterica	2929554	22204_7#144						1800/2014	Kenya	human	not known		not known						MCC 2222			NA
ERS4397809	4622STDY6714375	MR 347		59201	Salmonella enterica subsp. enterica	Salmonella enterica subsp. enterica	2929563	22204_7#148						1800/2014	Kenya	human	not known		not known						MR 347			NA
ERS4397814	4622STDY6714399	MR 3309		59201	Salmonella enterica subsp. enterica	Salmonella enterica subsp. enterica	2929587	22204_7#153						1800/2014	Kenya	human	not known		not known						MR 3309			NA
ERS3403365	4622STDY6714413	MMM 537		59201	Salmonella enterica subsp. enterica	Salmonella enterica subsp. enterica	2929601	22204_7#163						1800/2014	Kenya	human	not known		not known						MMM 537			NA
ERS3403372	4622STDY6714423	MCC 2001		59201	Salmonella enterica subsp. enterica	Salmonella enterica subsp. enterica	2929611	22204_7#168						1800/2014	Kenya	human	not known		not known						MCC 2001			NA
ERS3403379	4622STDY6714437	MR 3429		59201	Salmonella enterica subsp. enterica	Salmonella enterica subsp. enterica	2929625	22204_7#177						1800/2014	Kenya	human	not known		not known						MR 3429			NA
ERS3403380	4622STDY6714440	MR 215		59201	Salmonella enterica subsp. enterica	Salmonella enterica subsp. enterica	2929628	22204_7#179						1800/2014	Kenya	human	not known		not known						MR 215			NA
ERS4397762	4622STDY6714195	MR 4610		59201	Salmonella enterica subsp. enterica	Salmonella enterica subsp. enterica	2929383	22204_7#197						1800/2014	Kenya	human	not known		not known						MR 4610			NA
ERS4397764	4622STDY6714197	MMM 5559		59201	Salmonella enterica subsp. enterica	Salmonella enterica subsp. enterica	2929385	22204_7#199						1800/2014	Kenya	human	not known		not known						MMM 5559			NA
ERS4397765	4622STDY6714198	MR 4602		59201	Salmonella enterica subsp. enterica	Salmonella enterica subsp. enterica	2929386	22204_7#200						1800/2014	Kenya	human	not known		not known						MR 4602			NA
ERS4397766	4622STDY6714200	MCC 3177		59201	Salmonella enterica subsp. enterica	Salmonella enterica subsp. enterica	2929388	22204_7#201						1800/2014	Kenya	human	not known		not known						MCC 3177			NA
ERS4397770	4622STDY6714203	MB 2805		59201	Salmonella enterica subsp. enterica	Salmonella enterica subsp. enterica	2929391	22204_7#203						1800/2014	Kenya	human	not known		not known						MB 2805			NA
ERS4397773	4622STDY6714206	MMM 5616		59201	Salmonella enterica subsp. enterica	Salmonella enterica subsp. enterica	2929394	22204_7#205						1800/2014	Kenya	human	not known		not known						MMM 5616			NA
ERS1573032	4622STDY6714220	MMM 4129		59201	Salmonella enterica subsp. enterica	Salmonella enterica subsp. enterica	2929408	22204_7#211						1800/2014	Kenya	human	not known		not known						MMM 4129			NA
ERS4397776	4622STDY6714233	MMM 3042		59201	Salmonella enterica subsp. enterica	Salmonella enterica subsp. enterica	2929421	22204_7#221						1800/2014	Kenya	human	not known		not known						MMM 3042			NA
ERS3403298	4622STDY6714234	MR 2984		59201	Salmonella enterica subsp. enterica	Salmonella enterica subsp. enterica	2929422	22204_7#222						1800/2014	Kenya	human	not known		not known						MR 2984			NA
ERS1573044	4622STDY6714236	MB 411		59201	Salmonella enterica subsp. enterica	Salmonella enterica subsp. enterica	2929424	22204_7#224						1800/2014	Kenya	human	not known		not known						MB 411			NA
ERS4397778	4622STDY6714237	MMM 2812		59201	Salmonella enterica subsp. enterica	Salmonella enterica subsp. enterica	2929425	22204_7#225						1800/2014	Kenya	human	not known		not known						MMM 2812			NA
ERS4397777	4622STDY6714244	MCC 1235		59201	Salmonella enterica subsp. enterica	Salmonella enterica subsp. enterica	2929432	22204_7#228						1800/2014	Kenya	human	not known		not known						MCC 1235			NA
ERS4397779	4622STDY6714245	MMM 3240		59201	Salmonella enterica subsp. enterica	Salmonella enterica subsp. enterica	2929433	22204_7#229						1800/2014	Kenya	human	not known		not known						MMM 3240			NA
ERS4397781	4622STDY6714253	MMM 3264		59201	Salmonella enterica subsp. enterica	Salmonella enterica subsp. enterica	2929441	22204_7#235						1800/2014	Kenya	human	not known		not known						MMM 3264			NA
ERS4397784	4622STDY6714267	MR 2805		59201	Salmonella enterica subsp. enterica	Salmonella enterica subsp. enterica	2929455	22204_7#244						1800/2014	Kenya	human	not known		not known						MR 2805			NA
ERS1573062	4622STDY6714270	MMM 2767		59201	Salmonella enterica subsp. enterica	Salmonella enterica subsp. enterica	2929458	22204_7#246						1800/2014	Kenya	human	not known		not known						MMM 2767			NA
ERS1573070	4622STDY6714281	MB 656		59201	Salmonella enterica subsp. enterica	Salmonella enterica subsp. enterica	2929469	22204_7#255						1800/2014	Kenya	human	not known		not known						MB 656			NA
ERS3403563	4622STDY6714711	MR 3821		59201	Salmonella enterica subsp. enterica	Salmonella enterica subsp. enterica	2929899	22204_7#265						1800/2014	Kenya	human	not known		not known						MR 3821			NA
ERS3403564	4622STDY6714714	MMM 5285		59201	Salmonella enterica subsp. enterica	Salmonella enterica subsp. enterica	2929902	22204_7#268						1800/2014	Kenya	human	not known		not known						MMM 5285			NA
ERS3403570	4622STDY6714725	MB 2294		59201	Salmonella enterica subsp. enterica	Salmonella enterica subsp. enterica	2929913	22204_7#279						1800/2014	Kenya	human	not known		not known						MB 2294			NA
ERS4397857	4622STDY6714537	MCC 2434		59201	Salmonella enterica subsp. enterica	Salmonella enterica subsp. enterica	2929725	22204_8#2						1800/2014	Kenya	human	not known		not known						MCC 2434			NA
ERS3403452	4622STDY6714546	MMM 4044		59201	Salmonella enterica subsp. enterica	Salmonella enterica subsp. enterica	2929734	22204_8#10						1800/2014	Kenya	human	not known		not known						MMM 4044			NA
ERS4397860	4622STDY6714550	MMM 3915		59201	Salmonella enterica subsp. enterica	Salmonella enterica subsp. enterica	2929738	22204_8#13						1800/2014	Kenya	human	not known		not known						MMM 3915			NA
ERS3403454	4622STDY6714551	MMM 3909		59201	Salmonella enterica subsp. enterica	Salmonella enterica subsp. enterica	2929739	22204_8#14						1800/2014	Kenya	human	not known		not known						MMM 3909			NA
ERS3403455	4622STDY6714552	MMM 4057		59201	Salmonella enterica subsp. enterica	Salmonella enterica subsp. enterica	2929740	22204_8#15						1800/2014	Kenya	human	not known		not known						MMM 4057			NA
ERS3403457	4622STDY6714554	MR 3765		59201	Salmonella enterica subsp. enterica	Salmonella enterica subsp. enterica	2929742	22204_8#17						1800/2014	Kenya	human	not known		not known						MR 3765			NA
ERS3403458	4622STDY6714555	MR 3796		59201	Salmonella enterica subsp. enterica	Salmonella enterica subsp. enterica	2929743	22204_8#18						1800/2014	Kenya	human	not known		not known						MR 3796			NA
ERS3403460	4622STDY6714557	MB 1277		59201	Salmonella enterica subsp. enterica	Salmonella enterica subsp. enterica	2929745	22204_8#20						1800/2014	Kenya	human	not known		not known						MB 1277			NA
ERS3403462	4622STDY6714560	MMM 4835		59201	Salmonella enterica subsp. enterica	Salmonella enterica subsp. enterica	2929748	22204_8#23						1800/2014	Kenya	human	not known		not known						MMM 4835			NA
ERS3403464	4622STDY6714563	MCC 2593		59201	Salmonella enterica subsp. enterica	Salmonella enterica subsp. enterica	2929751	22204_8#26						1800/2014	Kenya	human	not known		not known						MCC 2593			NA
ERS3403467	4622STDY6714568	MB 2304		59201	Salmonella enterica subsp. enterica	Salmonella enterica subsp. enterica	2929756	22204_8#31						1800/2014	Kenya	human	not known		not known						MB 2304			NA
ERS4397864	4622STDY6714572	MMM 3751		59201	Salmonella enterica subsp. enterica	Salmonella enterica subsp. enterica	2929760	22204_8#35						1800/2014	Kenya	human	not known		not known						MMM 3751			NA
ERS3403469	4622STDY6714573	MMM 299		59201	Salmonella enterica subsp. enterica	Salmonella enterica subsp. enterica	2929761	22204_8#36						1800/2014	Kenya	human	not known		not known						MMM 299			NA
ERS3403470	4622STDY6714574	MR 1163		59201	Salmonella enterica subsp. enterica	Salmonella enterica subsp. enterica	2929762	22204_8#37						1800/2014	Kenya	human	not known		not known						MR 1163			NA
ERS3403472	4622STDY6714577	MCC 607		59201	Salmonella enterica subsp. enterica	Salmonella enterica subsp. enterica	2929765	22204_8#40						1800/2014	Kenya	human	not known		not known						MCC 607			NA
ERS3403473	4622STDY6714579	MMM 930		59201	Salmonella enterica subsp. enterica	Salmonella enterica subsp. enterica	2929767	22204_8#42						1800/2014	Kenya	human	not known		not known						MMM 930			NA
ERS3403474	4622STDY6714580	MMM 1680		59201	Salmonella enterica subsp. enterica	Salmonella enterica subsp. enterica	2929768	22204_8#43						1800/2014	Kenya	human	not known		not known						MMM 1680			NA
ERS3403475	4622STDY6714581	MMM 288		59201	Salmonella enterica subsp. enterica	Salmonella enterica subsp. enterica	2929769	22204_8#44						1800/2014	Kenya	human	not known		not known						MMM 288			NA
ERS3403477	4622STDY6714586	MR 1493		59201	Salmonella enterica subsp. enterica	Salmonella enterica subsp. enterica	2929774	22204_8#49						1800/2014	Kenya	human	not known		not known						MR 1493			NA
ERS3403478	4622STDY6714588	MMM 264		59201	Salmonella enterica subsp. enterica	Salmonella enterica subsp. enterica	2929776	22204_8#51						1800/2014	Kenya	human	not known		not known						MMM 264			NA
ERS3403480	4622STDY6714591	MCC 819		59201	Salmonella enterica subsp. enterica	Salmonella enterica subsp. enterica	2929779	22204_8#54						1800/2014	Kenya	human	not known		not known						MCC 819			NA
ERS4397875	4622STDY6714600	MMM 1787		59201	Salmonella enterica subsp. enterica	Salmonella enterica subsp. enterica	2929788	22204_8#63						1800/2014	Kenya	human	not known		not known						MMM 1787			NA
ERS3403487	4622STDY6714601	MMM 921		59201	Salmonella enterica subsp. enterica	Salmonella enterica subsp. enterica	2929789	22204_8#64						1800/2014	Kenya	human	not known		not known						MMM 921			NA
ERS3403492	4622STDY6714606	MMM 435		59201	Salmonella enterica subsp. enterica	Salmonella enterica subsp. enterica	2929794	22204_8#69						1800/2014	Kenya	human	not known		not known						MMM 435			NA
ERS3403493	4622STDY6714607	MMM 330		59201	Salmonella enterica subsp. enterica	Salmonella enterica subsp. enterica	2929795	22204_8#70						1800/2014	Kenya	human	not known		not known						MMM 330			NA
ERS3403494	4622STDY6714608	MMM 215		59201	Salmonella enterica subsp. enterica	Salmonella enterica subsp. enterica	2929796	22204_8#71						1800/2014	Kenya	human	not known		not known						MMM 215			NA
ERS4397876	4622STDY6714609	MMM 301		59201	Salmonella enterica subsp. enterica	Salmonella enterica subsp. enterica	2929797	22204_8#72						1800/2014	Kenya	human	not known		not known						MMM 301			NA
ERS4397878	4622STDY6714613	MR 33		59201	Salmonella enterica subsp. enterica	Salmonella enterica subsp. enterica	2929801	22204_8#76						1800/2014	Kenya	human	not known		not known						MR 33			NA
ERS3403497	4622STDY6714616	MR 180		59201	Salmonella enterica subsp. enterica	Salmonella enterica subsp. enterica	2929804	22204_8#79						1800/2014	Kenya	human	not known		not known						MR 180			NA
ERS3403498	4622STDY6714617	MR 179		59201	Salmonella enterica subsp. enterica	Salmonella enterica subsp. enterica	2929805	22204_8#80						1800/2014	Kenya	human	not known		not known						MR 179			NA
ERS3403499	4622STDY6714621	MB 122		59201	Salmonella enterica subsp. enterica	Salmonella enterica subsp. enterica	2929809	22204_8#84						1800/2014	Kenya	human	not known		not known						MB 122			NA
ERS3403394	4622STDY6714457	MR 242		59201	Salmonella enterica subsp. enterica	Salmonella enterica subsp. enterica	2929645	22204_8#94						1800/2014	Kenya	human	not known		not known						MR 242			NA
ERS4397838	4622STDY6714458	MR 2809		59201	Salmonella enterica subsp. enterica	Salmonella enterica subsp. enterica	2929646	22204_8#95						1800/2014	Kenya	human	not known		not known						MR 2809			NA
ERS3403396	4622STDY6714460	MMM 2792		59201	Salmonella enterica subsp. enterica	Salmonella enterica subsp. enterica	2929648	22204_8#97						1800/2014	Kenya	human	not known		not known						MMM 2792			NA
ERS4397839	4622STDY6714464	MR 3365		59201	Salmonella enterica subsp. enterica	Salmonella enterica subsp. enterica	2929652	22204_8#101						1800/2014	Kenya	human	not known		not known						MR 3365			NA
ERS3403399	4622STDY6714465	MR 3372		59201	Salmonella enterica subsp. enterica	Salmonella enterica subsp. enterica	2929653	22204_8#102						1800/2014	Kenya	human	not known		not known						MR 3372			NA
ERS3403400	4622STDY6714466	MR 1584		59201	Salmonella enterica subsp. enterica	Salmonella enterica subsp. enterica	2929654	22204_8#103						1800/2014	Kenya	human	not known		not known						MR 1584			NA
ERS4397840	4622STDY6714467	MR 223		59201	Salmonella enterica subsp. enterica	Salmonella enterica subsp. enterica	2929655	22204_8#104						1800/2014	Kenya	human	not known		not known						MR 223			NA
ERS3403401	4622STDY6714468	MR 3948		59201	Salmonella enterica subsp. enterica	Salmonella enterica subsp. enterica	2929656	22204_8#105						1800/2014	Kenya	human	not known		not known						MR 3948			NA
ERS3403403	4622STDY6714472	MMM 3560		59201	Salmonella enterica subsp. enterica	Salmonella enterica subsp. enterica	2929660	22204_8#109						1800/2014	Kenya	human	not known		not known						MMM 3560			NA
ERS3403405	4622STDY6714474	MB 1054		59201	Salmonella enterica subsp. enterica	Salmonella enterica subsp. enterica	2929662	22204_8#111						1800/2014	Kenya	human	not known		not known						MB 1054			NA
ERS3403406	4622STDY6714475	MB 1053		59201	Salmonella enterica subsp. enterica	Salmonella enterica subsp. enterica	2929663	22204_8#112						1800/2014	Kenya	human	not known		not known						MB 1053			NA
ERS3403411	4622STDY6714481	MB 1102		59201	Salmonella enterica subsp. enterica	Salmonella enterica subsp. enterica	2929669	22204_8#118						1800/2014	Kenya	human	not known		not known						MB 1102			NA
ERS3403413	4622STDY6714483	MMM 3634		59201	Salmonella enterica subsp. enterica	Salmonella enterica subsp. enterica	2929671	22204_8#120						1800/2014	Kenya	human	not known		not known						MMM 3634			NA
ERS3403414	4622STDY6714484	MR 4275		59201	Salmonella enterica subsp. enterica	Salmonella enterica subsp. enterica	2929672	22204_8#121						1800/2014	Kenya	human	not known		not known						MR 4275			NA
ERS3403415	4622STDY6714488	MR 4157		59201	Salmonella enterica subsp. enterica	Salmonella enterica subsp. enterica	2929676	22204_8#124						1800/2014	Kenya	human	not known		not known						MR 4157			NA
ERS4397845	4622STDY6714492	MMM 5096		59201	Salmonella enterica subsp. enterica	Salmonella enterica subsp. enterica	2929680	22204_8#128						1800/2014	Kenya	human	not known		not known						MMM 5096			NA
ERS3403420	4622STDY6714496	MMM 3954		59201	Salmonella enterica subsp. enterica	Salmonella enterica subsp. enterica	2929684	22204_8#132						1800/2014	Kenya	human	not known		not known						MMM 3954			NA
ERS3403421	4622STDY6714497	MR 3699		59201	Salmonella enterica subsp. enterica	Salmonella enterica subsp. enterica	2929685	22204_8#133						1800/2014	Kenya	human	not known		not known						MR 3699			NA
ERS3403429	4622STDY6714513	MMM 4964		59201	Salmonella enterica subsp. enterica	Salmonella enterica subsp. enterica	2929701	22204_8#148						1800/2014	Kenya	human	not known		not known						MMM 4964			NA
ERS3403430	4622STDY6714514	MCC1629		59201	Salmonella enterica subsp. enterica	Salmonella enterica subsp. enterica	2929702	22204_8#149						1800/2014	Kenya	human	not known		not known						MCC1629			NA
ERS3403431	4622STDY6714515	MR 3760		59201	Salmonella enterica subsp. enterica	Salmonella enterica subsp. enterica	2929703	22204_8#150						1800/2014	Kenya	human	not known		not known						MR 3760			NA
ERS3403433	4622STDY6714517	MR 4244		59201	Salmonella enterica subsp. enterica	Salmonella enterica subsp. enterica	2929705	22204_8#152						1800/2014	Kenya	human	not known		not known						MR 4244			NA
ERS3403434	4622STDY6714519	MCC 2690		59201	Salmonella enterica subsp. enterica	Salmonella enterica subsp. enterica	2929707	22204_8#154						1800/2014	Kenya	human	not known		not known						MCC 2690			NA
ERS3403436	4622STDY6714521	MB 1090		59201	Salmonella enterica subsp. enterica	Salmonella enterica subsp. enterica	2929709	22204_8#156						1800/2014	Kenya	human	not known		not known						MB 1090			NA
ERS3403439	4622STDY6714524	MMM 3674		59201	Salmonella enterica subsp. enterica	Salmonella enterica subsp. enterica	2929712	22204_8#159						1800/2014	Kenya	human	not known		not known						MMM 3674			NA
ERS3403447	4622STDY6714534	MCC 2681		59201	Salmonella enterica subsp. enterica	Salmonella enterica subsp. enterica	2929722	22204_8#169						1800/2014	Kenya	human	not known		not known						MCC 2681			NA
ERS3403507	4622STDY6714631	MMM 929		59201	Salmonella enterica subsp. enterica	Salmonella enterica subsp. enterica	2929819	22204_8#179						1800/2014	Kenya	human	not known		not known						MMM 929			NA
ERS3403509	4622STDY6714633	MCC 799		59201	Salmonella enterica subsp. enterica	Salmonella enterica subsp. enterica	2929821	22204_8#181						1800/2014	Kenya	human	not known		not known						MCC 799			NA
ERS3403510	4622STDY6714634	MR 1466		59201	Salmonella enterica subsp. enterica	Salmonella enterica subsp. enterica	2929822	22204_8#182						1800/2014	Kenya	human	not known		not known						MR 1466			NA
ERS3403511	4622STDY6714635	MCC 600		59201	Salmonella enterica subsp. enterica	Salmonella enterica subsp. enterica	2929823	22204_8#183						1800/2014	Kenya	human	not known		not known						MCC 600			NA
ERS4397887	4622STDY6714641	MR 1805		59201	Salmonella enterica subsp. enterica	Salmonella enterica subsp. enterica	2929829	22204_8#189						1800/2014	Kenya	human	not known		not known						MR 1805			NA
ERS3403516	4622STDY6714642	MCC 542		59201	Salmonella enterica subsp. enterica	Salmonella enterica subsp. enterica	2929830	22204_8#190						1800/2014	Kenya	human	not known		not known						MCC 542			NA
ERS3403526	4622STDY6714649	MR 1748		59201	Salmonella enterica subsp. enterica	Salmonella enterica subsp. enterica	2929837	22204_8#194						1800/2014	Kenya	human	not known		not known						MR 1748			NA
ERS3403528	4622STDY6714651	MR 250		59201	Salmonella enterica subsp. enterica	Salmonella enterica subsp. enterica	2929839	22204_8#196						1800/2014	Kenya	human	not known		not known						MR 250			NA
ERS3403531	4622STDY6714654	MMM 931		59201	Salmonella enterica subsp. enterica	Salmonella enterica subsp. enterica	2929842	22204_8#199						1800/2014	Kenya	human	not known		not known						MMM 931			NA
ERS3403523	4622STDY6714663	MMM 1809		59201	Salmonella enterica subsp. enterica	Salmonella enterica subsp. enterica	2929851	22204_8#208						1800/2014	Kenya	human	not known		not known						MMM 1809			NA
ERS3403536	4622STDY6714671	MMM 3876		59201	Salmonella enterica subsp. enterica	Salmonella enterica subsp. enterica	2929859	22204_8#216						1800/2014	Kenya	human	not known		not known						MMM 3876			NA
ERS3403538	4622STDY6714674	MR 3400		59201	Salmonella enterica subsp. enterica	Salmonella enterica subsp. enterica	2929862	22204_8#219						1800/2014	Kenya	human	not known		not known						MR 3400			NA
ERS3403541	4622STDY6714677	MR 1641		59201	Salmonella enterica subsp. enterica	Salmonella enterica subsp. enterica	2929865	22204_8#222						1800/2014	Kenya	human	not known		not known						MR 1641			NA
ERS3403543	4622STDY6714681	MCC 2127		59201	Salmonella enterica subsp. enterica	Salmonella enterica subsp. enterica	2929869	22204_8#226						1800/2014	Kenya	human	not known		not known						MCC 2127			NA
ERS3403544	4622STDY6714682	MMM 2075		59201	Salmonella enterica subsp. enterica	Salmonella enterica subsp. enterica	2929870	22204_8#227						1800/2014	Kenya	human	not known		not known						MMM 2075			NA
ERS3403550	4622STDY6714694	MMM 3028		59201	Salmonella enterica subsp. enterica	Salmonella enterica subsp. enterica	2929882	22204_8#239						1800/2014	Kenya	human	not known		not known						MMM 3028			NA
ERS3403551	4622STDY6714695	MMM 3103		59201	Salmonella enterica subsp. enterica	Salmonella enterica subsp. enterica	2929883	22204_8#240						1800/2014	Kenya	human	not known		not known						MMM 3103			NA
ERS3403558	4622STDY6714704	MMM 1994		59201	Salmonella enterica subsp. enterica	Salmonella enterica subsp. enterica	2929892	22204_8#249						1800/2014	Kenya	human	not known		not known						MMM 1994			NA
ERS3403561	4622STDY6714709	MMM 5326		59201	Salmonella enterica subsp. enterica	Salmonella enterica subsp. enterica	2929897	22204_8#254						1800/2014	Kenya	human	not known		not known						MMM 5326			NA
ERS3403437	4622STDY6714522	MB 2256		59201	Salmonella enterica subsp. enterica	Salmonella enterica subsp. enterica	2929710	22306_3#157						1800/2014	Kenya	human	not known		not known						MB 2256			NA
ERS3403442	4622STDY6714527	MB 1219		59201	Salmonella enterica subsp. enterica	Salmonella enterica subsp. enterica	2929715	22306_3#162						1800/2014	Kenya	human	not known		not known						MB 1219			NA
ERS1909323	4622STDY6861175	MB 2176		59201	Salmonella enterica subsp. enterica	Salmonella enterica subsp. enterica	3077954	24276_3#138						1800/2014	Kenya	human	not known		not known						MB 2176			NA
ERS1909324	4622STDY6861176	MB 2180		59201	Salmonella enterica subsp. enterica	Salmonella enterica subsp. enterica	3077955	24276_3#139						1800/2014	Kenya	human	not known		not known						MB 2180			NA
ERS4397716	4622STDY6861226	MCC 3185		59201	Salmonella enterica subsp. enterica	Salmonella enterica subsp. enterica	3078005	24276_3#187						1800/2014	Kenya	human	not known		not known						MCC 3185			NA
ERS4397718	4622STDY6861228	MCC 3214		59201	Salmonella enterica subsp. enterica	Salmonella enterica subsp. enterica	3078007	24276_3#189						1800/2014	Kenya	human	not known		not known						MCC 3214			NA
ERS1909379	4622STDY6861236	MMM 113		59201	Salmonella enterica subsp. enterica	Salmonella enterica subsp. enterica	3078015	24276_3#196						1800/2014	Kenya	human	not known		not known						MMM 113			NA
ERS1909396	4622STDY6861257	MMM 3884		59201	Salmonella enterica subsp. enterica	Salmonella enterica subsp. enterica	3078036	24276_3#216						1800/2014	Kenya	human	not known		not known						MMM 3884			NA
ERS4397726	4622STDY6861263	MMM 4338		59201	Salmonella enterica subsp. enterica	Salmonella enterica subsp. enterica	3078042	24276_3#222						1800/2014	Kenya	human	not known		not known						MMM 4338			NA
ERS1909404	4622STDY6861266	MMM 4360		59201	Salmonella enterica subsp. enterica	Salmonella enterica subsp. enterica	3078045	24276_3#225						1800/2014	Kenya	human	not known		not known						MMM 4360			NA
ERS1909406	4622STDY6861268	MMM 4461		59201	Salmonella enterica subsp. enterica	Salmonella enterica subsp. enterica	3078047	24276_3#227						1800/2014	Kenya	human	not known		not known						MMM 4461			NA
ERS1909407	4622STDY6861269	MMM 465		59201	Salmonella enterica subsp. enterica	Salmonella enterica subsp. enterica	3078048	24276_3#228						1800/2014	Kenya	human	not known		not known						MMM 465			NA
ERS1909424	4622STDY6861292	MR 2826		59201	Salmonella enterica subsp. enterica	Salmonella enterica subsp. enterica	3078071	24276_3#251						1800/2014	Kenya	human	not known		not known						MR 2826			NA
ERS1909426	4622STDY6861294	MR 2896		59201	Salmonella enterica subsp. enterica	Salmonella enterica subsp. enterica	3078073	24276_3#253						1800/2014	Kenya	human	not known		not known						MR 2896			NA
ERS1909431	4622STDY6861299	MR 3354		59201	Salmonella enterica subsp. enterica	Salmonella enterica subsp. enterica	3078078	24276_3#258						1800/2014	Kenya	human	not known		not known						MR 3354			NA
ERS1909438	4622STDY6861306	MR 3902		59201	Salmonella enterica subsp. enterica	Salmonella enterica subsp. enterica	3078085	24276_3#265						1800/2014	Kenya	human	not known		not known						MR 3902			NA
ERS1909440	4622STDY6861308	MR 3914		59201	Salmonella enterica subsp. enterica	Salmonella enterica subsp. enterica	3078087	24276_3#267						1800/2014	Kenya	human	not known		not known						MR 3914			NA
